# Supplementary material for: Stable Thermally-Modulated Nanodroplet Ultrasound Contrast Agents
Source: Nanomaterials (Basel). 2021 Aug 29;11(9):2225. doi: 10.3390/nano11092225 (PMC8469504; doi:10.3390/nano11092225)
Supplement: Supplementary file 1 [file nanomaterials-11-02225-s001.zip]

Archive with 1 entries (1 files):
- nanomaterials-1305657-supplementary.pdf
